# Supplementary material for: Predicting the risk of autoimmune thyroid disease in patients with vitiligo: Development and assessment of a new predictive nomogram
Source: Front Endocrinol (Lausanne). 2023 Jan 31;14:1109925. doi: 10.3389/fendo.2023.1109925 (PMC9927026; doi:10.3389/fendo.2023.1109925)
Supplement: Supplementary file 7 [file Table_1.xlsx]

## Sheet: Sheet1
	gender（0=male，1=female)	Age of onset（1=≤15，2=>15 ≤30，3=>30 ≤45，4=>45）	Duration（1=≤5，2=>5 ≤10，3=>10）	type（1=Mv，2=NSV，3=SV）	Family vitiligo history(0=no,1=yes)	AITD(0=no，1=yes)	Family history of AITD(0=no,1=yes)	History of ADs except thyroid(0=no,1=yes)	Family history of ADs except thyroid(0=no,1=yes)	Thyroid nodules or tumors(0=no,1=yes)	Trace element(0=No abnormality,1=Abnormal)	Mood(0=Positive,1=Negatuve)	Hypertension(0=no,1=yes)	Hyperlipidemia(0=No abnormality,1=Abnormal)	Hyperglyce(0=No abnormality,1=Abnormal)	Cigarette history(1=No smoking，2=Smoking，3=Quit smoking >6 months)	Alcoholic（1=No drinking，2=Quit drinking >1 year，3=Drinking<3 times a week，4=）	Accumulated area（0=<=5%，1>5%）	immunoglobulin plus complement test(0=normal,1=abnormal)	dataset
1	0	2	1	2	0	0	0	0	0	0	1	0	0	0	0	1	2	0	0	1
2	0	2	1	2	0	0	0	0	0	0	0	0	0	0	0	1	1	0	0	1
3	0	2	2	1	0	0	0	1	0	0	0	1	0	0	0	1	1	0	0	1
4	0	2	1	2	0	0	0	0	0	0	0	0	0	0	0	1	1	0	0	1
5	0	2	3	2	0	1	1	0	0	1	0	1	0	0	0	1	1	0	0	1
6	0	2	1	2	0	0	0	0	0	0	1	0	0	0	0	1	2	0	0	1
7	1	2	1	3	0	0	0	0	0	0	0	1	0	0	0	1	1	0	0	1
8	0	1	1	2	0	1	0	0	0	0	0	1	0	0	0	1	1	0	0	1
9	1	2	1	2	0	0	0	0	0	0	0	1	0	0	0	1	1	0	1	1
10	0	1	1	3	0	0	0	0	0	0	0	0	0	0	0	1	2	0	0	1
11	1	2	1	2	0	0	0	0	0	0	0	0	0	0	0	1	1	0	0	1
12	1	2	2	2	0	0	0	0	0	0	0	0	0	0	0	1	1	1	0	1
13	0	2	1	2	0	0	0	0	0	0	0	0	0	0	0	1	1	0	0	1
14	0	2	1	2	0	0	0	0	0	1	0	0	0	0	0	1	1	0	1	1
15	1	2	2	2	0	0	0	0	0	0	0	0	0	0	0	1	1	0	0	1
16	0	2	1	2	0	1	0	0	1	0	0	0	0	0	0	1	1	0	0	1
17	1	2	1	3	0	0	0	0	0	0	0	0	0	0	0	1	1	0	0	1
18	1	2	1	2	0	1	0	0	0	1	0	1	0	0	0	1	1	0	0	1
19	1	2	1	2	1	0	0	0	0	0	0	0	0	0	0	1	1	0	0	1
20	0	2	1	2	0	0	0	0	0	0	0	0	0	0	0	1	1	0	0	1
21	0	3	2	2	1	0	0	0	0	0	0	0	0	0	0	1	1	0	0	1
22	1	2	1	2	0	0	0	0	0	0	0	0	0	0	0	1	1	0	0	1
23	1	2	1	1	0	0	0	1	1	0	0	0	0	0	0	1	1	0	0	1
24	1	2	3	2	0	0	0	0	0	0	0	0	0	0	0	1	1	0	0	1
25	0	2	2	2	0	0	0	0	0	0	0	0	0	0	0	1	1	0	0	1
26	1	2	1	2	0	1	0	0	0	0	0	1	0	0	0	1	1	0	0	1
27	0	2	1	3	0	0	0	0	0	0	0	0	0	0	0	1	1	0	0	1
28	0	3	3	2	0	0	0	1	0	1	0	0	0	0	0	1	2	1	0	1
29	0	2	3	3	0	0	0	0	0	0	0	0	0	0	0	1	1	0	0	1
30	0	2	1	2	0	0	0	0	0	0	0	1	0	0	0	1	1	0	0	1
31	1	2	1	2	0	0	0	0	0	0	1	0	0	0	0	1	1	0	0	1
32	1	2	2	2	0	1	0	0	0	0	0	0	0	0	0	1	1	0	0	1
33	1	2	1	2	0	0	0	0	0	0	0	0	0	0	0	2	1	0	0	1
34	1	2	1	2	0	0	0	0	0	0	0	0	0	0	0	1	1	0	0	1
35	1	2	2	2	0	0	0	0	0	0	0	0	0	0	0	1	1	0	0	1
36	0	2	1	2	0	1	0	1	0	0	0	0	0	0	0	1	1	0	0	1
37	1	2	2	3	0	0	0	0	0	0	0	0	0	0	0	1	4	0	1	1
38	1	2	1	3	0	0	0	0	0	0	0	0	0	0	0	1	1	1	1	1
39	0	2	2	2	0	0	0	0	0	0	0	0	0	0	0	1	1	0	1	1
40	1	2	1	2	0	1	0	0	1	0	0	1	0	0	0	1	1	0	1	1
41	0	2	2	2	0	0	0	0	0	0	0	1	0	0	0	1	1	0	0	1
42	1	2	1	2	0	1	0	0	0	0	0	0	0	0	0	1	1	0	1	1
43	1	2	2	2	0	0	0	0	0	0	1	0	0	0	0	1	1	0	0	1
44	1	2	1	2	0	1	0	0	0	1	0	0	0	0	0	1	1	0	0	1
45	1	2	2	3	0	0	0	0	0	0	0	0	0	0	0	1	1	0	0	1
46	1	4	2	2	0	0	0	0	0	0	0	0	0	0	0	1	1	0	0	1
47	0	2	1	1	1	0	0	1	1	0	0	0	0	0	0	1	1	0	0	1
48	1	2	1	2	0	1	0	0	0	0	0	1	0	0	0	1	1	0	1	1
49	0	2	1	2	0	0	0	0	0	0	0	0	0	0	0	1	1	0	0	1
50	1	2	3	3	0	1	0	0	0	0	0	1	0	0	0	1	1	1	0	1
51	0	2	2	2	0	0	0	0	0	0	0	0	0	0	0	3	1	0	0	1
52	0	2	2	2	0	0	0	0	0	0	0	1	0	0	0	1	1	0	0	1
53	1	3	3	2	0	1	1	0	0	0	0	0	0	0	0	1	1	1	0	1
54	1	3	2	3	0	0	0	0	0	0	0	0	0	0	0	3	1	0	1	1
55	0	2	1	3	0	0	0	0	0	0	0	0	0	0	0	1	1	0	0	1
56	0	2	2	2	0	0	0	0	0	0	0	0	0	0	0	1	1	0	0	1
57	1	4	2	2	0	0	0	0	0	0	1	0	0	0	0	1	1	0	0	1
58	0	2	1	2	0	0	0	0	0	0	0	0	0	0	0	1	2	0	0	1
59	1	2	1	2	1	0	0	0	0	0	1	1	0	0	0	1	1	0	0	1
60	1	2	2	2	0	1	0	0	0	0	1	1	0	0	0	1	1	0	0	1
61	1	4	1	2	0	0	0	0	0	0	0	0	0	0	0	1	2	0	0	1
62	0	2	1	2	0	1	0	0	0	0	1	1	0	0	0	1	1	0	0	1
63	1	3	1	2	0	1	0	0	0	1	0	1	0	0	0	2	1	1	1	1
64	1	2	1	3	1	1	0	0	0	0	0	0	0	0	0	1	1	0	0	1
65	1	2	1	3	0	1	0	0	0	0	1	0	0	0	0	1	1	0	0	1
66	0	2	3	3	0	0	0	0	0	0	0	0	0	0	0	2	1	0	0	1
67	0	2	2	2	0	1	0	1	0	0	1	0	0	0	0	1	2	0	1	1
68	0	2	1	3	0	0	0	0	0	0	1	0	0	0	0	1	1	0	0	1
69	0	2	2	2	0	0	0	0	0	0	0	0	0	0	0	1	1	0	0	1
70	0	2	2	2	0	0	0	1	0	0	0	0	0	0	0	1	4	0	0	1
71	1	4	1	2	0	1	1	1	0	0	0	1	0	0	0	1	2	0	0	1
72	1	2	1	2	1	1	0	0	0	1	0	1	0	0	0	1	1	1	0	1
73	1	2	1	2	0	0	0	1	0	0	0	0	0	0	0	1	1	0	0	1
74	0	2	2	1	1	0	0	0	0	0	0	0	0	0	0	1	1	0	0	1
75	1	2	1	2	0	0	0	0	0	0	0	0	0	0	0	1	1	0	0	1
76	1	2	2	2	0	0	0	1	0	0	0	0	0	0	0	3	1	0	1	1
77	1	2	1	2	0	1	0	0	0	0	0	0	0	0	0	1	2	0	1	1
78	1	2	1	2	0	0	0	0	0	0	0	0	0	0	0	1	1	0	0	1
79	1	2	2	2	0	1	0	0	0	0	1	0	0	0	0	2	1	1	0	1
80	1	2	1	3	0	0	0	0	0	0	0	0	0	0	0	1	1	0	0	1
81	0	2	1	2	0	0	0	0	0	1	0	0	0	0	0	1	2	0	0	1
82	1	2	1	3	0	0	0	0	0	0	0	0	0	0	0	1	1	0	0	1
83	0	2	2	2	0	0	0	0	0	0	1	0	0	0	0	1	1	0	0	1
84	1	2	1	2	0	1	0	0	0	0	0	0	0	0	0	1	1	0	0	1
85	1	2	1	2	0	1	0	0	0	0	1	0	0	0	0	1	1	0	0	1
86	0	2	1	2	0	0	0	0	0	0	0	0	0	0	0	1	1	0	1	1
87	0	2	2	2	0	1	0	0	0	1	0	0	0	0	0	1	1	0	0	1
88	1	2	1	2	0	1	0	0	0	0	0	0	0	0	0	1	1	0	0	1
89	0	2	3	3	0	0	0	0	0	0	0	1	0	0	0	1	1	0	0	1
90	1	2	1	2	0	1	0	0	0	0	0	0	0	0	0	1	3	0	0	1
91	1	2	1	2	0	1	0	1	0	0	0	0	1	0	0	1	4	0	1	1
92	0	2	3	2	0	1	0	0	0	0	0	0	0	0	0	2	3	0	0	1
93	0	2	1	2	1	1	0	1	0	1	1	1	0	0	0	1	1	0	0	1
94	1	2	1	2	0	0	1	0	1	1	1	0	0	0	0	1	1	0	0	1
95	1	3	1	2	0	0	0	1	0	0	0	1	0	0	0	1	2	0	0	1
96	1	3	2	2	0	0	0	1	0	0	1	0	0	0	0	1	1	0	0	1
97	0	2	1	2	0	1	0	0	0	1	0	1	0	0	0	1	1	0	0	1
98	0	2	1	2	1	1	0	0	0	0	1	1	0	0	0	1	1	0	0	1
99	0	2	2	2	0	0	0	0	0	0	0	0	0	0	0	1	1	0	0	1
100	0	3	1	2	1	0	1	0	0	0	0	0	0	0	0	1	1	0	0	1
101	0	2	2	3	0	1	0	0	1	0	0	0	0	0	0	1	1	0	0	1
102	1	2	2	2	0	1	0	0	0	0	1	1	0	0	0	1	1	0	0	1
103	0	2	2	2	0	0	0	0	0	0	0	0	0	0	0	3	3	0	0	1
104	1	2	1	2	0	1	0	0	0	0	0	0	0	0	0	1	1	0	0	1
105	1	1	1	3	0	0	0	0	0	0	0	1	0	0	0	1	1	0	0	1
106	1	2	1	2	0	1	0	0	0	0	0	0	0	0	0	1	3	0	0	1
107	1	3	3	2	1	0	0	0	0	0	1	1	0	0	0	1	1	0	0	1
108	0	2	1	3	0	0	0	1	0	0	0	0	0	0	0	1	3	0	0	1
109	1	2	2	2	0	1	0	1	0	0	1	1	0	0	0	1	1	1	1	1
110	0	2	2	2	0	0	0	0	0	0	0	0	0	0	0	1	4	0	1	1
111	1	2	1	2	0	0	0	1	0	1	0	0	0	0	0	1	1	0	0	1
112	0	2	1	2	0	1	0	0	0	0	0	0	0	0	0	1	1	0	0	1
113	1	2	2	2	0	0	0	0	0	0	1	0	0	0	0	1	1	0	0	1
114	0	2	1	2	0	1	0	0	0	0	0	1	0	0	0	2	4	0	0	1
115	0	2	1	2	0	0	0	0	0	0	0	0	0	0	0	1	3	0	0	1
116	0	2	1	2	0	0	0	0	0	0	0	0	0	0	0	1	1	0	0	1
117	1	2	1	2	0	1	0	0	0	0	0	0	0	0	0	1	1	0	0	1
118	1	2	2	2	0	0	0	1	0	0	0	0	0	0	0	1	1	0	1	1
119	1	2	1	2	0	1	0	0	0	1	0	0	0	0	0	1	3	0	0	1
120	1	2	1	2	0	0	0	0	0	0	0	1	0	0	0	1	1	0	0	1
121	0	2	2	1	0	0	0	0	0	0	0	0	0	0	0	1	2	0	0	1
122	0	2	1	3	0	0	0	0	0	0	0	0	0	0	0	1	1	0	0	1
123	1	2	1	2	0	0	0	0	0	0	0	0	0	0	0	1	1	0	0	1
124	1	2	2	3	0	0	0	0	0	0	0	0	0	0	0	1	1	0	0	1
125	1	1	2	3	0	0	0	1	0	0	0	0	0	0	0	1	1	0	0	1
126	0	4	1	2	0	0	0	0	0	0	0	0	0	1	1	1	1	0	0	1
127	0	2	1	2	0	1	0	1	0	0	1	0	0	0	0	1	1	1	0	1
128	1	2	1	2	0	1	0	1	0	0	0	1	0	0	0	1	1	1	0	1
129	1	3	1	2	0	0	0	0	0	0	0	0	0	0	0	1	1	0	0	1
130	1	2	1	2	0	1	0	0	0	0	0	0	0	0	1	1	1	1	0	1
131	0	2	1	3	0	0	0	0	0	0	0	0	0	0	0	1	2	0	0	1
132	1	1	1	2	0	1	0	0	0	0	0	1	0	0	0	1	1	0	1	1
133	1	1	1	2	0	1	0	0	0	0	1	0	0	0	0	1	1	0	0	1
134	0	3	1	2	0	0	0	1	0	0	0	0	0	0	0	1	1	0	0	1
135	1	3	1	3	0	0	0	0	0	0	0	0	0	0	0	1	1	0	0	1
136	0	2	2	1	1	0	0	0	0	0	0	0	0	0	0	1	1	0	0	1
137	1	2	1	1	0	0	0	0	0	0	1	0	0	0	0	1	1	0	0	1
138	1	2	1	2	0	1	0	0	0	0	0	0	0	0	0	2	1	1	0	1
139	1	2	1	2	0	0	0	0	0	0	0	0	0	0	0	1	1	0	0	1
140	0	2	2	2	1	0	0	0	0	0	0	0	0	0	0	1	1	0	0	1
141	1	2	1	2	0	1	0	0	0	1	1	1	0	0	0	1	1	0	0	1
142	1	3	2	3	0	0	0	0	0	0	0	1	0	0	0	3	1	0	0	1
143	0	2	2	2	0	0	0	0	0	0	0	1	0	0	0	1	1	0	0	1
144	1	2	1	2	0	1	0	1	0	0	0	0	0	0	0	1	1	0	0	1
145	1	2	1	2	0	0	0	0	0	0	0	1	0	0	0	1	1	0	0	1
146	1	2	1	2	0	0	0	1	0	0	0	0	0	0	0	1	1	0	0	1
147	0	2	1	2	0	1	0	0	0	0	0	1	0	0	0	1	3	0	0	1
148	1	2	1	3	0	0	0	0	0	0	0	0	0	0	0	1	1	0	0	1
149	1	2	1	2	0	1	1	0	0	0	0	0	0	0	0	1	1	0	0	1
150	1	2	1	2	0	0	0	0	0	0	0	1	0	0	0	1	1	0	0	1
151	0	3	1	2	0	1	1	0	1	0	0	1	0	0	0	2	3	0	1	1
152	1	2	1	1	0	0	0	0	0	0	0	0	0	0	0	1	1	0	0	1
153	0	2	2	2	1	1	0	0	0	0	0	0	0	0	0	3	1	0	0	1
154	0	2	1	3	0	0	0	0	0	0	1	0	0	0	1	1	1	0	0	1
155	1	2	1	2	0	0	0	0	0	0	0	0	0	0	0	1	1	0	0	1
156	1	1	1	2	0	1	0	1	0	0	1	0	0	0	0	1	1	0	1	1
157	0	2	3	2	1	0	0	1	0	0	0	0	0	0	0	1	1	0	0	1
158	0	2	1	2	0	1	0	0	0	0	0	0	0	0	0	1	1	0	0	1
159	1	2	1	2	0	0	0	0	0	0	0	1	0	0	0	1	1	0	0	1
160	0	2	1	2	0	1	0	0	0	0	1	1	0	0	0	1	1	0	1	1
161	1	2	1	3	0	0	0	0	0	0	0	0	0	0	0	1	1	0	0	1
162	0	2	1	2	0	1	1	0	0	1	0	1	0	0	0	2	1	0	0	1
163	0	3	1	3	0	0	0	0	0	0	1	0	0	0	0	1	1	0	0	1
164	1	2	1	2	0	1	0	0	0	0	0	1	0	0	0	1	1	1	0	1
165	1	2	1	2	0	0	0	0	0	0	0	0	0	0	0	1	1	0	0	1
166	0	2	2	2	0	1	0	0	0	0	1	1	0	0	0	1	1	0	0	1
167	0	2	1	2	0	1	0	0	0	0	0	1	0	0	0	1	1	1	1	1
168	1	2	1	3	0	1	0	0	0	0	0	0	0	0	0	1	1	0	0	1
169	0	1	2	3	0	0	0	0	0	0	0	0	0	0	0	1	1	0	0	1
170	1	2	1	1	0	0	0	0	0	0	0	0	0	0	0	1	1	0	0	1
171	1	2	2	2	0	0	0	1	0	0	1	0	0	0	0	1	1	0	0	1
172	0	2	1	2	0	0	0	0	0	0	0	0	0	0	0	1	3	0	0	1
173	1	2	1	2	0	0	0	0	0	0	0	0	0	0	0	2	1	0	0	1
174	1	2	1	2	0	0	0	0	0	0	0	0	0	0	0	1	1	0	0	1
175	1	2	1	2	0	1	0	0	0	0	1	1	0	0	0	1	3	0	0	1
176	0	2	2	2	0	1	0	0	0	0	0	1	0	0	0	1	1	0	0	1
177	1	4	1	2	0	0	0	0	0	0	0	0	0	0	0	1	1	0	0	1
178	0	2	1	2	0	0	0	0	0	0	0	0	0	0	0	2	1	0	0	1
179	1	2	1	2	0	0	0	0	0	0	0	0	0	0	0	1	1	0	0	1
180	1	2	1	3	0	1	0	0	0	0	0	0	0	0	0	1	1	0	0	1
181	1	2	1	3	0	0	0	0	0	0	0	1	0	0	0	1	1	0	1	1
182	0	1	2	1	0	0	1	0	0	0	0	0	0	0	0	1	1	0	1	1
183	0	2	2	2	0	0	1	1	0	0	0	0	0	0	0	1	2	0	1	1
184	0	2	1	2	0	1	0	1	0	0	1	0	0	0	0	3	1	0	0	1
185	1	2	1	2	0	1	0	1	0	0	0	0	0	0	0	1	1	0	0	1
186	1	2	1	3	0	0	0	0	0	0	0	0	0	0	0	1	1	0	0	1
187	0	2	1	2	0	1	1	0	0	0	0	1	0	0	0	1	1	0	0	1
188	1	2	2	2	0	1	1	0	0	1	0	0	0	0	0	2	1	0	0	1
189	1	2	2	2	0	1	0	0	1	1	0	0	0	0	0	1	1	0	0	1
190	0	2	1	2	0	1	0	0	0	0	0	1	0	0	0	1	1	0	0	1
191	1	2	2	2	0	1	0	0	1	0	0	1	0	0	0	3	1	0	0	1
192	1	2	1	2	0	0	0	0	0	0	0	0	0	0	0	1	1	0	0	1
193	1	2	1	3	0	1	0	0	0	0	1	0	0	0	0	1	1	0	0	1
194	1	2	1	1	0	1	0	0	0	0	0	0	0	0	0	1	1	0	0	1
195	1	3	1	3	0	0	0	0	0	0	0	0	0	0	0	1	1	0	0	1
196	0	2	1	2	0	0	0	0	0	0	1	0	0	0	0	1	2	0	0	1
197	1	2	1	2	0	1	0	0	0	0	0	0	0	0	0	1	1	0	0	1
198	1	3	1	1	0	0	0	0	0	1	0	1	0	0	0	1	1	0	0	1
199	1	2	2	2	0	0	0	0	0	0	0	0	0	0	0	2	2	0	0	1
200	0	3	1	2	0	0	0	0	0	0	0	1	0	0	0	1	1	0	1	1
201	0	2	1	2	0	0	0	0	0	0	0	0	0	0	0	1	2	0	0	1
202	0	2	1	2	0	0	0	0	0	0	0	1	0	0	0	1	1	0	0	1
203	0	2	1	1	0	0	0	0	0	0	0	0	0	0	0	1	1	0	0	1
204	1	2	1	3	0	0	0	0	0	0	0	0	0	0	0	1	1	0	0	1
205	1	2	1	2	0	1	0	0	0	0	1	1	0	0	0	1	1	0	1	1
206	1	2	1	2	0	1	1	0	0	0	0	1	0	0	0	1	1	0	1	1
207	1	2	3	2	0	0	0	0	0	0	0	0	0	0	0	1	1	0	0	1
208	0	2	2	2	0	0	0	0	0	0	0	0	0	0	0	1	1	0	0	1
209	1	2	1	1	0	0	0	0	0	1	0	0	0	0	0	1	1	0	0	1
210	0	2	1	2	0	1	0	0	0	0	0	0	0	0	0	1	1	0	1	1
211	1	2	1	2	0	0	0	1	1	0	0	0	0	0	0	1	1	1	1	1
212	0	2	1	3	0	1	1	0	0	0	0	1	0	1	0	2	2	0	0	1
213	1	2	1	2	0	0	0	0	0	0	1	0	0	0	0	1	4	0	0	1
214	1	2	1	3	0	0	0	0	0	0	0	0	0	0	0	1	1	0	0	1
215	0	3	3	3	1	0	0	0	0	0	0	1	0	0	0	3	1	0	0	1
216	1	2	1	1	0	0	0	0	0	0	0	1	0	0	0	1	1	0	0	1
217	0	2	2	2	1	0	0	0	0	0	0	0	0	0	0	3	1	0	0	1
218	1	2	2	2	0	0	0	0	0	0	0	0	0	0	0	1	1	0	1	1
219	0	2	2	1	0	0	0	0	0	0	0	0	0	0	0	1	1	0	0	1
220	0	1	1	2	0	0	0	0	0	0	0	0	0	0	0	1	1	0	0	1
221	1	2	2	1	0	0	1	0	0	1	1	1	1	1	0	1	1	0	0	1
222	0	2	1	2	0	0	0	0	0	0	1	0	0	0	0	1	1	0	0	1
223	1	2	1	2	0	1	0	0	0	0	0	0	0	0	0	2	1	0	0	1
224	1	2	1	2	0	0	1	1	0	0	0	0	0	0	0	1	1	0	0	1
225	1	2	1	2	0	0	0	0	0	0	0	1	0	0	0	1	1	0	1	1
226	1	2	2	2	1	1	0	0	0	0	0	0	0	0	0	1	1	0	0	1
227	0	2	1	2	0	1	0	0	0	0	0	0	0	0	0	1	1	0	0	1
228	0	2	2	2	0	0	0	0	0	0	1	0	0	0	0	1	1	0	0	1
229	1	3	1	1	0	0	1	0	0	0	1	0	0	0	0	1	1	0	0	1
230	1	2	1	3	0	0	0	0	0	0	0	0	0	0	0	1	1	0	1	1
231	1	2	1	2	0	0	0	0	0	0	0	0	0	0	0	1	4	0	0	1
232	1	2	1	2	0	1	0	0	0	0	1	0	0	0	0	1	1	0	0	1
233	0	2	1	2	0	0	0	0	0	0	0	0	1	0	0	1	1	0	0	1
234	0	2	1	2	0	0	0	0	0	0	0	0	0	0	0	1	1	0	0	1
235	1	2	1	3	0	0	0	1	0	0	0	0	0	0	0	1	1	0	0	1
236	1	2	1	3	1	0	0	1	1	0	0	1	0	0	0	1	1	0	0	1
237	1	2	1	2	0	0	0	0	0	0	0	0	0	0	0	1	1	0	0	1
238	0	2	1	1	0	0	0	0	0	0	0	0	0	0	0	1	1	0	0	1
239	0	4	2	3	0	0	0	0	0	0	0	0	0	0	0	1	1	0	1	1
240	1	2	1	2	0	0	0	1	0	0	0	0	0	0	0	1	1	1	0	1
241	1	2	1	3	0	0	0	0	0	0	0	1	0	0	0	1	1	0	0	1
242	1	3	3	2	0	0	0	0	0	0	1	0	0	0	0	1	1	0	0	1
243	1	2	1	2	0	0	0	0	0	0	1	0	0	0	0	1	1	0	0	1
244	0	2	1	3	0	0	0	0	0	0	0	0	0	0	0	1	4	0	0	1
245	0	2	1	2	0	0	0	0	0	0	0	0	0	0	0	3	1	0	0	1
246	1	2	1	2	1	0	0	0	0	0	0	1	0	0	0	1	1	0	0	1
247	0	2	1	2	0	0	0	0	0	0	0	1	0	0	0	2	1	0	0	1
248	1	2	2	2	0	1	0	0	0	1	0	0	0	0	0	3	1	0	0	1
249	0	2	1	2	0	0	0	0	0	0	0	1	0	0	0	1	1	0	0	1
250	1	2	1	2	0	0	0	0	0	0	0	0	0	0	0	1	2	0	0	1
251	1	2	1	2	0	0	0	0	0	0	0	0	0	0	0	1	1	0	0	1
252	1	2	1	3	0	1	0	0	0	0	0	1	0	0	0	1	2	0	1	1
253	0	2	2	2	0	0	0	0	0	0	0	1	0	0	0	1	1	0	0	1
254	1	2	1	2	0	1	0	0	0	1	0	1	0	0	0	2	1	1	0	1
255	1	2	1	2	0	0	0	0	0	1	0	0	0	0	0	1	1	0	0	1
256	1	2	1	2	0	0	0	0	0	0	0	0	0	0	0	1	1	0	0	1
257	1	2	2	3	0	0	0	0	0	0	0	0	0	0	0	2	1	0	0	1
258	0	2	1	2	0	1	1	0	0	0	1	0	0	0	0	1	2	1	0	1
259	1	2	1	2	0	0	0	0	0	0	0	0	0	0	0	1	1	0	0	1
260	1	2	1	3	0	1	0	0	0	0	0	0	0	0	0	1	1	0	1	1
261	1	3	1	3	0	0	0	0	0	0	0	0	0	0	0	1	1	0	0	1
262	1	2	1	3	0	1	0	1	0	0	0	0	0	0	0	1	1	0	0	1
263	0	2	2	3	1	1	0	0	0	0	1	1	0	0	0	1	1	0	0	1
264	0	2	1	2	0	0	0	0	0	0	0	0	0	0	0	1	1	0	0	1
265	0	2	1	2	0	1	0	0	0	0	0	1	0	0	0	1	1	0	0	1
266	1	2	2	2	0	1	0	0	0	0	0	1	0	0	0	1	1	1	0	1
267	0	2	1	1	0	0	0	0	0	0	1	0	0	0	0	1	1	0	0	1
268	0	2	1	2	0	0	0	0	0	0	1	0	0	0	0	1	1	0	0	1
269	0	2	1	3	0	0	0	0	0	0	0	0	0	0	0	1	1	0	0	1
270	1	1	1	2	1	1	1	0	0	0	0	0	0	0	0	1	1	0	0	1
271	1	2	1	2	0	0	1	0	0	0	0	1	0	0	0	1	1	1	0	1
272	1	2	1	2	0	0	0	0	0	0	1	0	0	0	0	1	1	0	0	1
273	0	2	1	3	0	0	0	0	0	0	0	0	0	0	0	2	2	0	0	1
274	1	2	1	2	0	1	0	0	0	0	0	0	0	0	0	1	1	0	0	1
275	0	2	1	3	0	1	0	0	0	0	0	0	0	0	0	1	1	0	0	1
276	0	2	1	3	0	0	0	1	0	0	0	0	0	0	0	1	1	0	0	1
277	0	2	1	2	0	1	0	0	0	0	0	0	0	0	0	2	1	0	0	1
278	0	2	2	2	0	0	0	0	0	0	0	0	0	0	0	1	1	0	0	1
279	0	1	1	3	0	0	0	1	0	0	0	0	0	0	0	1	1	0	1	1
280	1	2	1	3	0	0	0	0	0	0	0	1	0	0	0	1	1	0	0	1
281	1	2	1	2	0	1	0	0	0	0	0	1	0	0	0	1	1	1	0	1
282	0	2	2	2	1	0	0	1	0	0	0	0	0	0	0	1	1	0	0	1
283	0	2	3	2	0	0	0	0	0	0	0	1	0	0	0	1	1	0	0	1
284	1	3	2	2	0	0	0	0	0	0	0	0	0	0	0	1	1	0	0	1
285	1	2	1	1	1	0	0	0	0	0	0	0	0	0	0	1	1	0	0	1
286	0	2	1	1	0	0	0	0	0	1	0	0	0	0	0	2	1	0	0	1
287	1	2	1	2	0	0	0	0	0	0	0	0	0	0	0	1	1	0	0	1
288	1	2	2	2	0	1	0	1	0	0	0	1	0	0	0	1	1	0	0	1
289	1	2	2	2	0	0	0	0	0	0	0	0	0	0	0	1	1	0	0	1
290	0	2	1	2	0	0	0	0	0	0	0	0	0	0	0	1	4	0	0	1
291	0	2	1	2	0	0	0	0	0	0	0	0	0	0	0	1	1	0	0	1
292	1	2	1	2	0	0	0	0	0	0	0	1	0	0	0	3	1	0	0	1
293	1	2	2	2	0	0	0	0	0	0	0	1	0	0	0	1	1	0	0	1
294	0	2	1	2	0	0	0	0	0	0	0	0	0	0	0	1	1	0	0	1
295	1	2	1	2	0	0	0	0	0	0	0	0	0	0	0	1	1	0	0	1
296	0	2	2	3	0	0	0	0	0	0	0	0	0	0	0	1	2	0	0	1
297	1	2	3	1	0	1	0	0	0	0	0	0	0	0	0	1	1	0	1	1
298	1	2	1	3	0	1	0	0	0	0	1	0	0	0	0	1	3	0	0	1
299	0	2	1	2	0	0	0	0	0	0	1	1	0	0	0	1	2	0	0	1
300	1	2	1	2	0	1	0	0	0	0	0	0	0	0	0	1	1	0	1	1
301	0	2	1	2	0	0	0	0	0	0	0	0	0	0	0	1	2	0	0	1
302	0	2	1	2	0	0	0	0	0	0	0	0	0	0	0	1	1	0	0	1
303	1	2	1	2	0	0	0	0	0	0	1	0	0	0	0	2	1	0	0	1
304	0	2	2	2	0	0	0	0	0	0	1	0	0	0	0	1	1	0	1	1
305	0	2	1	2	0	0	0	0	0	0	0	0	0	0	0	3	1	0	0	1
306	1	2	1	2	0	1	0	0	0	0	0	0	0	0	0	1	1	0	0	1
307	1	2	1	2	0	1	0	0	0	0	0	1	0	0	0	1	1	0	0	1
308	1	3	1	2	1	0	0	1	1	0	0	0	0	0	0	1	1	0	0	1
309	0	2	1	3	0	0	0	0	0	1	0	0	0	0	0	1	1	0	0	1
310	0	2	1	2	0	1	0	0	0	0	1	1	0	0	0	1	1	0	0	1
311	0	2	1	2	0	1	0	1	0	0	0	1	0	0	0	1	1	0	1	1
312	1	2	2	2	0	0	0	0	0	0	0	0	0	0	0	1	1	0	0	1
313	0	2	2	2	0	0	0	1	0	0	1	0	0	0	0	1	1	0	0	1
314	1	2	1	2	0	0	0	0	0	0	0	1	0	0	0	1	1	0	0	1
315	1	3	2	1	0	0	0	0	0	0	0	0	0	0	0	1	3	0	1	1
316	1	2	1	3	1	0	0	0	0	1	0	0	0	0	0	1	1	0	0	1
317	1	2	1	2	0	1	0	0	0	0	0	0	0	0	0	1	1	1	1	1
318	1	2	1	3	0	1	0	0	0	0	0	0	0	0	0	1	4	0	1	1
319	0	2	1	3	0	0	0	0	0	0	0	0	0	0	0	2	3	0	0	1
320	1	2	1	2	0	0	0	0	0	0	0	0	0	0	0	1	1	0	0	1
321	0	2	2	2	0	1	0	1	0	0	0	1	0	0	0	1	1	0	0	1
322	1	2	2	2	0	0	0	0	0	0	0	0	0	0	0	1	1	0	0	1
323	0	2	2	2	0	0	0	1	0	0	0	1	0	0	0	1	1	0	0	1
324	0	2	1	2	0	1	0	0	0	1	0	1	0	0	0	1	2	0	0	1
325	0	2	1	1	0	0	0	0	0	0	0	0	0	0	0	1	3	0	0	1
326	1	2	1	2	0	0	0	0	0	0	0	0	0	0	0	1	1	0	0	1
327	0	2	1	2	0	1	0	0	0	0	0	1	0	0	0	1	1	0	1	1
328	0	2	1	2	0	0	0	0	1	0	1	0	0	0	0	1	1	0	0	1
329	1	2	2	2	0	0	0	0	0	0	0	0	0	0	0	1	1	0	0	1
330	1	2	1	2	0	1	0	0	0	0	0	1	0	0	0	1	1	0	1	1
331	1	2	1	3	0	0	0	0	0	0	0	1	0	0	0	1	1	0	0	1
332	1	2	1	2	0	1	0	0	1	1	0	0	0	0	0	1	1	0	0	1
333	0	2	2	2	0	1	0	0	0	0	0	0	0	0	0	3	1	0	0	1
334	1	2	2	2	0	0	0	0	0	0	0	0	0	0	0	1	1	0	0	1
335	0	3	1	1	0	0	0	0	0	0	0	0	0	0	0	1	2	0	0	1
336	0	3	2	2	0	1	0	0	0	0	0	1	0	0	0	1	1	0	0	1
337	0	2	1	2	0	0	0	0	0	0	1	0	0	0	0	1	1	1	0	1
338	1	2	1	2	0	1	0	0	0	0	0	0	0	0	0	1	1	0	0	1
339	1	2	1	2	0	1	0	0	0	0	0	0	0	0	0	1	1	0	0	1
340	1	2	2	2	0	1	0	0	0	0	0	1	0	0	0	1	1	0	0	1
341	0	2	1	3	0	0	0	1	0	0	0	0	0	0	0	1	1	0	1	1
342	1	2	1	2	0	0	0	0	0	0	1	0	0	0	0	1	1	0	0	1
343	1	2	1	2	0	0	0	0	0	0	1	0	0	0	0	1	1	1	0	1
344	0	2	1	1	0	0	0	0	0	0	0	1	0	0	0	1	1	0	0	1
345	1	2	1	1	0	0	0	0	0	0	0	0	0	0	0	1	1	0	0	1
346	0	2	2	2	0	1	0	0	0	0	0	1	0	0	0	2	1	0	0	1
347	0	2	2	1	0	0	0	0	0	0	0	0	0	0	0	3	1	0	0	1
348	0	1	1	3	0	0	0	0	0	0	0	0	0	0	0	1	1	0	0	1
349	0	2	2	2	0	1	0	1	0	0	0	1	1	0	0	1	1	1	0	1
350	1	2	2	3	0	1	0	0	1	0	0	0	0	0	0	1	1	0	0	1
351	0	2	1	2	0	1	0	0	0	0	0	0	0	0	0	2	1	0	0	1
352	1	2	1	1	0	0	0	0	0	0	1	0	0	0	0	1	1	0	0	1
353	1	2	1	3	0	0	0	0	0	0	0	0	0	0	0	1	1	0	0	1
354	0	2	1	1	0	0	0	0	0	0	1	0	0	0	0	1	1	0	0	1
355	1	2	1	2	1	1	0	0	0	0	1	1	0	0	0	1	1	0	0	1
356	1	2	2	2	0	1	0	0	0	0	0	1	0	0	0	3	1	0	0	1
357	0	2	1	3	0	0	0	1	0	0	0	0	0	0	0	3	1	0	0	1
358	0	2	1	2	1	0	0	0	0	0	1	1	0	0	1	1	1	0	1	1
359	1	2	2	2	0	0	0	0	0	0	1	0	0	0	0	1	1	0	1	1
360	1	2	1	3	0	1	0	0	0	0	0	1	0	0	0	1	1	0	0	1
361	0	2	1	1	0	1	0	0	0	0	0	0	0	0	0	1	1	0	1	1
362	0	2	1	3	0	0	0	0	0	0	0	0	0	1	0	1	1	0	0	1
363	0	2	1	2	0	0	0	0	0	0	0	0	0	0	0	2	4	1	0	1
364	1	2	2	2	0	1	0	1	0	0	0	0	0	0	0	1	3	0	0	1
365	1	2	1	2	0	0	0	0	0	0	0	1	0	0	0	2	1	0	0	1
366	0	2	1	2	0	0	0	1	0	0	0	0	0	0	0	1	1	0	0	1
367	0	4	2	3	0	0	0	0	0	0	0	0	0	0	0	1	1	0	0	1
368	1	2	1	2	0	1	0	0	0	0	0	1	0	0	0	1	1	1	1	1
369	1	2	1	2	0	0	0	0	0	0	0	0	0	0	0	1	1	0	0	1
370	1	2	2	2	0	0	0	1	0	0	0	0	0	0	0	1	1	0	0	1
371	1	2	1	2	0	1	0	0	0	0	0	1	0	0	0	1	1	0	1	1
372	1	2	2	1	0	0	0	0	0	0	0	0	0	0	0	1	1	1	0	1
373	1	2	1	2	0	1	0	0	0	0	0	0	0	0	0	1	1	0	0	1
374	1	2	1	2	0	0	0	0	0	0	0	0	0	0	0	3	1	0	0	1
375	0	2	1	3	0	1	0	0	0	0	0	1	0	0	0	1	1	0	0	1
376	1	2	1	2	0	0	0	0	0	0	0	0	0	0	0	1	1	0	0	1
377	1	2	1	2	0	0	0	0	0	0	0	0	0	0	0	2	1	0	0	1
378	1	2	1	2	0	1	0	0	0	0	0	1	0	0	0	1	1	0	0	1
379	0	2	2	2	0	0	0	0	0	0	1	0	0	0	0	1	1	0	0	1
380	1	2	1	2	0	1	0	0	1	1	0	0	0	0	0	2	1	0	0	1
381	0	4	2	2	0	1	0	1	0	0	0	0	0	0	0	1	1	0	0	1
382	0	2	1	2	0	0	0	1	0	0	0	1	0	0	0	1	1	0	0	1
383	1	2	1	3	0	0	0	0	0	0	0	0	0	0	0	1	4	0	1	1
384	1	4	1	3	1	0	0	0	0	1	0	0	0	0	0	1	1	0	0	1
385	0	2	1	2	0	0	0	0	0	0	1	0	0	0	0	1	1	0	0	1
386	0	2	1	3	0	1	0	0	0	0	0	1	0	0	0	1	1	0	0	1
387	1	2	1	2	0	0	0	0	0	0	0	0	0	0	0	1	1	0	0	1
388	1	2	2	2	0	0	0	0	0	0	0	1	0	0	0	1	1	0	1	1
389	0	2	2	2	0	0	0	0	0	0	0	0	0	0	0	1	1	0	1	1
390	1	2	2	2	0	1	0	0	0	0	0	1	0	0	0	1	4	0	0	1
391	1	2	1	2	0	0	0	0	0	0	0	0	0	0	0	1	1	0	0	1
392	1	2	1	2	0	0	0	0	0	0	1	0	0	0	0	1	1	0	0	1
393	0	2	1	3	0	0	0	0	0	0	0	0	0	0	0	1	1	0	0	1
394	1	2	1	2	0	1	0	0	0	0	0	1	0	0	0	1	1	0	0	1
395	1	2	1	2	0	0	0	0	0	0	0	1	0	0	0	1	1	0	0	1
396	1	2	2	1	0	1	0	0	0	0	0	0	0	0	0	1	1	0	0	1
397	1	2	2	2	0	0	0	0	0	1	0	0	0	0	0	1	1	0	0	1
398	0	2	2	2	0	0	0	0	0	0	0	0	0	0	0	1	2	0	0	1
399	0	2	1	2	0	1	0	0	0	0	0	1	0	0	0	1	1	0	0	1
400	0	2	2	3	0	0	0	0	0	0	0	0	0	0	0	1	1	0	0	1
401	1	2	1	3	0	0	0	0	0	0	0	1	0	0	0	1	1	0	0	1
402	1	2	1	2	0	0	0	0	0	0	0	0	0	0	0	1	1	0	0	1
403	1	3	3	2	0	0	0	0	0	0	0	0	0	0	0	1	1	1	0	1
404	0	2	2	2	0	0	0	1	0	0	0	0	0	0	0	1	4	0	0	1
405	1	2	1	3	1	0	0	0	0	0	1	0	0	0	0	1	1	0	0	1
406	0	2	1	1	0	0	0	0	0	0	0	0	0	0	0	1	1	0	0	1
407	1	2	1	2	0	1	1	1	0	1	0	1	0	0	0	1	1	1	0	1
408	1	2	2	1	1	0	0	1	0	0	0	0	0	0	0	1	1	0	1	1
409	1	2	1	2	1	0	0	0	0	0	0	1	0	0	0	1	1	0	1	1
410	1	2	2	2	1	0	0	0	0	0	0	0	0	0	0	1	1	0	0	1
411	1	2	1	2	0	0	0	0	0	0	0	0	0	0	0	1	1	0	0	1
412	1	2	1	2	0	0	0	0	0	0	0	1	0	0	0	1	1	0	0	1
413	1	2	1	2	0	0	0	0	0	0	0	0	0	0	0	1	1	1	0	1
414	1	2	1	2	0	0	0	0	0	0	0	0	0	0	0	1	2	0	1	1
415	1	2	1	1	0	1	0	0	0	1	0	0	0	0	0	2	3	0	0	1
416	0	2	1	3	0	0	0	0	0	0	0	0	0	0	0	1	1	0	0	1
417	0	2	1	3	0	0	1	0	0	1	0	1	0	0	0	1	1	0	0	1
418	0	2	1	2	0	0	0	1	0	0	0	1	0	0	0	1	1	1	0	1
419	0	2	2	2	0	0	0	0	0	0	0	0	0	0	0	1	2	0	0	1
420	1	2	1	2	0	0	0	0	0	0	0	0	0	0	0	1	1	0	0	1
421	1	2	2	2	0	1	0	0	0	0	0	1	0	0	0	1	1	0	0	1
422	0	2	1	2	0	0	0	0	0	0	0	1	0	0	0	1	1	0	0	1
423	0	2	1	2	0	0	0	0	0	0	0	1	0	0	0	1	1	0	0	1
424	0	2	2	3	0	0	0	0	0	0	0	0	0	0	0	1	1	0	0	1
425	0	2	1	2	0	0	0	1	0	0	0	1	0	0	0	1	1	0	1	1
426	0	2	1	2	0	0	0	0	0	0	1	0	0	0	0	1	1	0	0	1
427	0	2	1	2	0	0	0	0	0	0	0	0	0	0	0	1	1	1	0	1
428	0	2	2	2	0	0	0	0	0	0	0	0	0	0	0	1	1	0	1	1
429	1	2	2	3	0	0	0	0	0	0	0	0	0	0	0	1	1	0	0	1
430	0	2	2	2	0	0	0	1	0	0	1	1	0	0	0	1	3	0	0	1
431	1	2	2	3	0	1	0	1	0	0	1	1	0	0	0	1	2	0	1	1
432	0	2	2	2	0	1	0	0	0	0	1	0	0	0	0	1	1	0	0	1
433	1	2	1	3	0	0	0	0	0	0	0	0	0	0	0	1	1	0	0	1
434	0	2	1	1	0	0	0	0	0	0	0	0	0	0	0	1	1	0	0	1
435	0	2	1	3	0	1	0	0	0	0	1	0	0	0	0	1	1	0	0	1
436	1	2	2	2	1	0	0	1	1	0	0	1	0	0	0	1	1	0	0	1
437	0	2	2	2	0	0	0	0	0	0	0	0	0	0	0	1	1	0	0	1
438	1	2	3	2	0	1	0	1	1	0	0	1	0	0	0	1	1	0	0	1
439	1	3	1	2	0	0	0	0	0	0	0	0	0	0	0	1	1	0	0	1
440	1	2	2	2	0	1	0	0	0	0	1	0	0	0	0	1	1	0	0	1
441	1	4	2	3	0	1	0	0	1	0	0	1	0	0	0	1	1	0	1	1
442	0	3	1	2	0	0	0	0	0	0	1	0	0	0	0	1	1	0	0	1
443	1	2	1	2	0	1	0	0	0	0	0	1	0	0	0	1	1	1	0	1
444	1	2	1	3	0	1	0	0	0	0	0	1	0	0	0	2	1	0	0	1
445	1	2	1	3	0	0	0	0	0	0	0	0	0	0	0	1	1	1	0	1
446	0	2	2	2	0	0	0	0	0	0	0	1	0	0	0	1	1	0	0	1
447	0	2	1	2	1	0	0	0	0	0	0	0	0	0	0	1	1	0	0	1
448	0	2	1	2	0	0	0	0	0	0	0	0	0	0	0	1	1	0	0	1
449	0	2	2	1	0	0	0	0	0	0	1	0	0	0	0	1	1	1	1	1
450	1	2	2	2	0	0	0	0	0	0	0	0	0	0	0	1	1	1	0	1
451	0	2	2	2	0	0	0	0	0	0	0	0	0	0	0	1	1	0	0	1
452	1	2	1	1	0	1	0	1	0	1	0	1	0	0	0	1	1	0	1	1
453	1	2	2	3	0	0	0	0	0	0	1	0	0	0	0	1	1	0	0	1
454	1	1	2	3	0	0	0	1	0	0	0	0	0	0	0	1	1	0	0	1
455	0	2	2	1	0	0	0	0	0	1	0	0	0	0	0	1	1	0	0	1
456	0	3	1	2	0	1	0	0	0	0	0	0	0	0	0	2	2	0	0	1
457	0	2	2	2	0	0	0	0	1	0	0	1	0	0	0	2	4	0	0	1
458	0	2	2	1	0	0	0	0	0	0	0	0	0	0	0	1	1	0	0	1
459	1	2	1	2	1	1	0	0	0	1	1	0	0	0	0	1	1	0	0	1
460	1	2	1	3	0	0	0	0	0	0	0	0	0	0	0	1	1	0	0	1
461	1	2	1	2	0	0	0	0	0	0	1	0	0	0	0	1	1	0	0	1
462	0	2	1	2	0	0	0	0	0	0	0	1	0	0	0	1	1	0	0	1
463	1	2	1	2	0	0	0	0	0	0	0	0	0	0	0	1	1	0	0	1
464	1	2	1	3	0	1	0	0	0	0	0	0	0	0	0	3	1	0	1	1
465	0	2	1	2	0	0	0	0	0	0	0	0	0	0	0	1	1	0	0	1
466	1	2	1	1	0	0	0	0	0	0	0	0	0	0	0	2	1	0	1	1
467	1	2	2	2	0	1	0	0	0	0	0	0	0	0	0	1	1	0	1	1
468	1	2	2	2	0	1	1	0	0	0	0	0	0	0	0	1	1	0	0	1
469	0	2	1	2	0	0	0	1	0	0	0	0	0	0	0	1	1	0	0	1
470	0	2	1	3	0	1	0	1	0	0	0	0	0	0	0	1	1	0	0	1
471	0	1	1	2	0	0	0	0	0	0	0	0	0	0	0	1	1	1	0	1
472	1	2	1	2	0	0	0	0	0	0	0	0	0	0	0	1	4	0	0	1
473	1	2	1	2	1	1	0	1	0	1	0	1	0	0	0	1	1	0	1	1
474	1	2	1	3	0	1	0	0	0	0	0	0	0	0	0	1	1	0	0	1
475	0	3	2	2	1	1	1	0	1	0	0	1	0	0	0	1	1	0	0	1
476	1	2	1	3	0	0	0	0	0	0	0	0	0	0	0	1	1	0	0	1
477	1	2	2	2	0	1	0	0	0	0	0	1	0	0	0	1	1	0	0	1
478	1	2	1	2	0	1	0	0	0	0	0	1	0	0	0	1	1	0	0	1
479	0	2	1	1	0	0	0	0	0	0	0	0	0	0	0	1	1	0	0	1
480	0	2	1	3	0	0	0	0	0	0	0	0	0	0	0	1	1	0	0	1
481	0	2	1	2	0	0	0	0	0	0	0	0	0	0	0	1	1	0	0	1
482	1	2	1	2	0	1	0	1	0	0	0	0	0	0	0	1	1	0	1	1
483	1	2	1	3	1	0	0	0	0	0	0	1	0	0	0	1	1	0	0	1
484	1	2	1	2	0	1	0	0	0	0	0	0	0	1	1	1	1	0	0	1
485	1	2	2	3	0	0	0	0	0	0	0	0	0	0	0	2	1	0	1	1
486	0	2	2	2	1	0	0	0	0	0	0	0	0	0	0	2	1	0	0	1
487	0	1	1	2	0	0	0	0	0	0	1	0	0	0	0	1	1	0	0	1
488	1	2	1	3	0	0	0	0	0	0	0	0	0	0	0	1	1	0	0	1
489	0	3	1	2	1	1	0	0	1	0	0	0	0	0	0	1	1	0	0	1
490	1	2	1	2	0	1	0	0	1	0	0	1	0	0	0	3	1	1	0	1
491	1	2	1	2	0	1	0	0	0	0	0	0	0	0	0	1	1	0	0	1
492	1	2	1	2	0	0	0	0	0	0	1	0	0	0	0	1	1	0	0	1
493	1	2	2	2	0	0	0	0	0	0	0	0	0	0	0	1	1	0	0	1
494	1	2	2	2	0	0	0	0	0	0	0	1	0	0	0	3	1	0	0	1
495	1	2	1	2	0	1	0	0	0	1	1	1	0	0	0	1	1	0	0	1
496	0	2	1	2	0	0	0	0	0	0	0	1	0	0	0	2	1	0	0	1
497	0	4	1	2	1	0	0	0	0	0	0	1	0	0	0	1	1	0	0	1
498	0	3	1	2	1	0	0	0	0	0	1	1	0	0	0	2	3	0	0	1
499	1	2	2	2	0	1	0	0	0	0	0	1	0	0	0	2	2	1	0	1
500	0	2	1	1	1	0	0	0	0	0	0	1	0	0	0	1	1	0	0	1
501	1	2	1	3	0	1	0	0	0	0	0	1	0	0	0	1	2	0	1	1
502	0	2	2	2	0	0	0	1	0	0	1	0	0	0	0	1	1	0	0	1
503	0	2	1	2	0	1	0	0	0	0	0	1	0	0	0	3	1	1	0	1
504	1	3	1	3	0	0	0	0	0	0	0	0	0	0	0	1	1	0	0	1
505	1	2	1	1	0	0	0	0	0	0	0	0	0	0	0	1	1	0	0	1
506	1	2	2	2	0	1	1	1	1	0	0	0	0	0	0	1	4	0	1	0
507	1	2	2	1	0	0	0	0	0	1	1	0	0	0	0	1	3	0	1	0
508	1	2	1	2	0	1	0	0	0	0	0	1	0	0	0	1	1	0	0	0
509	0	2	1	3	0	0	0	0	0	0	0	0	0	0	0	1	1	0	0	0
510	0	2	2	2	0	0	0	0	0	0	0	0	0	0	0	1	1	0	0	0
511	1	2	1	1	0	1	0	0	0	0	0	1	0	0	0	1	1	0	1	0
512	0	2	2	2	0	1	0	0	1	0	0	1	0	0	0	1	1	0	0	0
513	1	2	1	2	0	1	1	0	1	0	0	0	0	0	0	2	1	1	0	0
514	1	3	1	2	0	0	0	0	0	0	0	1	0	0	0	1	1	0	0	0
515	1	2	1	2	0	0	0	0	0	0	0	0	0	0	0	1	1	0	0	0
516	0	2	1	2	0	0	0	0	0	0	1	0	0	0	0	1	1	0	0	0
517	0	2	2	3	0	0	0	0	0	0	0	1	0	0	0	2	3	0	0	0
518	1	2	3	2	0	0	0	0	0	0	0	0	0	0	0	1	2	0	0	0
519	0	2	1	3	0	0	0	0	0	0	0	0	0	0	0	1	1	0	0	0
520	0	2	1	2	1	0	0	0	0	0	1	0	0	0	0	1	1	0	0	0
521	0	2	1	2	0	0	0	0	0	0	0	0	0	0	0	2	1	0	0	0
522	0	2	1	1	0	0	0	0	0	0	1	0	0	0	0	1	1	0	1	0
523	1	4	1	2	0	0	0	1	0	0	0	0	0	0	0	1	1	0	0	0
524	1	2	1	2	0	0	0	0	0	0	1	0	0	0	0	1	3	0	0	0
525	0	3	1	3	0	0	0	0	0	0	0	0	0	0	0	1	1	0	0	0
526	0	2	2	2	0	0	0	0	0	0	0	0	0	1	0	2	2	0	0	0
527	0	2	1	3	0	0	0	0	0	0	0	0	0	0	0	2	1	0	0	0
528	0	2	1	3	0	0	0	1	0	0	0	0	0	0	0	1	3	0	1	0
529	0	2	1	2	0	0	0	0	0	0	0	0	0	0	0	2	1	0	0	0
530	1	4	2	2	0	0	0	0	0	0	0	1	0	0	0	1	1	0	0	0
531	0	2	1	2	0	0	0	0	0	0	1	0	0	0	0	1	1	0	0	0
532	1	3	1	2	0	0	0	0	1	0	0	0	0	0	0	1	1	0	0	0
533	1	2	1	3	0	1	0	0	0	0	0	1	0	0	0	1	1	0	0	0
534	1	3	1	1	0	0	0	0	0	0	0	0	0	0	0	1	1	0	0	0
535	1	2	2	2	0	1	0	0	0	1	1	1	0	0	1	1	1	1	0	0
536	0	2	1	2	0	1	1	0	1	0	0	1	0	0	0	1	1	0	0	0
537	0	2	2	2	0	0	0	0	0	0	0	0	1	0	0	1	1	0	0	0
538	1	2	1	2	0	1	1	0	0	0	0	0	0	0	0	1	1	0	0	0
539	0	2	1	2	0	0	0	0	0	0	0	0	0	0	0	3	1	0	0	0
540	0	3	1	2	0	0	0	0	0	0	0	0	0	0	0	1	1	0	0	0
541	0	2	2	2	1	0	0	0	0	0	0	1	0	0	0	1	1	0	0	0
542	1	2	1	1	0	0	0	0	1	0	0	0	0	0	0	1	1	0	0	0
543	1	2	1	2	0	1	0	0	0	0	0	1	0	0	0	1	1	0	0	0
544	0	3	1	3	0	0	0	0	0	0	0	0	0	0	0	1	1	0	0	0
545	1	2	1	2	0	1	0	1	0	0	0	1	0	0	0	1	1	1	0	0
546	1	2	1	2	0	1	0	0	0	0	0	1	0	0	0	1	1	0	0	0
547	1	2	1	2	0	1	0	1	1	0	0	0	0	0	0	1	1	1	1	0
548	1	3	1	3	0	1	0	1	0	0	0	1	0	0	0	1	4	0	1	0
549	0	2	1	2	0	1	0	0	1	0	0	0	0	0	0	1	1	0	1	0
550	0	2	2	2	0	1	0	0	0	0	0	1	0	0	0	1	4	0	1	0
551	1	2	1	2	0	1	0	0	0	0	0	0	0	0	0	1	1	0	0	0
552	1	3	1	2	0	0	0	0	0	0	0	1	0	0	0	1	1	0	0	0
553	1	2	2	2	0	1	0	1	0	0	1	1	0	0	0	1	1	0	0	0
554	1	3	1	3	0	0	1	0	0	0	0	0	0	0	0	1	2	0	0	0
555	0	2	1	3	0	0	0	0	0	0	0	0	0	0	0	2	1	0	0	0
556	1	2	1	3	0	0	0	0	0	0	1	0	0	0	0	1	1	0	0	0
557	1	4	2	2	0	1	0	0	0	0	0	0	0	0	0	1	1	0	0	0
558	0	2	1	3	1	0	0	0	0	0	0	1	0	0	0	1	1	0	1	0
559	0	2	2	1	0	0	0	0	0	1	1	0	0	0	0	1	4	0	0	0
560	1	2	1	2	0	1	0	0	0	0	1	0	0	0	0	1	1	0	0	0
561	0	2	1	2	0	0	0	0	0	0	0	0	1	0	0	1	1	0	0	0
562	1	2	2	2	0	0	0	0	0	0	0	0	0	0	0	1	1	0	0	0
563	1	2	1	3	0	0	0	0	0	0	1	0	0	1	0	3	1	0	0	0
564	1	3	1	2	1	1	1	1	0	0	0	0	0	0	0	2	1	0	0	0
565	1	2	2	3	0	1	0	0	1	0	0	1	0	0	1	1	3	0	1	0
566	0	2	2	2	0	0	0	0	0	0	1	0	0	0	0	1	1	0	0	0
567	1	2	3	2	0	1	0	0	0	0	1	1	0	0	0	1	1	0	0	0
568	1	2	1	2	0	1	0	0	0	0	0	1	0	0	0	1	1	1	0	0
569	1	2	1	2	0	1	0	0	0	1	1	1	0	0	0	1	1	0	0	0
570	1	2	1	2	1	1	0	1	1	0	0	1	0	0	0	1	1	0	0	0
571	0	2	1	2	0	1	0	0	0	1	0	1	0	0	0	1	1	0	0	0
572	0	2	1	2	0	1	0	0	0	0	0	0	0	0	0	1	1	0	0	0
573	0	2	1	3	0	0	0	0	0	0	1	0	0	0	0	1	1	0	0	0
574	1	2	1	2	0	1	0	0	0	0	0	0	0	0	0	1	1	0	0	0
575	1	2	2	3	0	0	0	0	0	0	0	0	0	0	0	1	2	0	0	0
576	1	2	1	2	0	1	0	1	0	0	0	1	0	0	0	1	4	0	0	0
577	0	2	1	2	0	1	0	0	1	0	1	1	0	0	0	1	1	0	0	0
578	1	4	1	3	0	0	0	0	0	0	0	1	0	0	0	1	1	0	0	0
579	1	2	2	1	0	0	0	0	0	0	0	0	0	0	0	1	1	0	1	0
580	1	2	2	3	0	0	0	0	0	0	0	0	0	0	0	1	1	0	0	0
581	1	2	2	2	0	0	0	0	0	0	0	0	0	0	0	1	1	0	0	0
582	1	2	3	2	0	0	0	0	0	0	0	0	0	0	0	1	1	0	0	0
583	1	2	3	2	0	1	0	0	0	0	1	1	0	0	0	1	1	1	0	0
584	1	2	1	2	0	0	0	0	0	0	0	1	0	0	0	1	1	0	0	0
585	1	3	3	2	1	0	0	0	0	0	0	0	0	0	0	1	1	0	0	0
586	1	2	2	2	0	0	0	0	0	0	0	0	0	0	0	1	1	0	0	0
587	0	2	2	2	0	0	0	0	0	0	0	0	0	0	0	1	1	0	0	0
588	1	2	1	2	0	1	0	0	0	0	0	1	0	0	0	1	1	0	0	0
589	1	3	1	2	0	1	0	1	0	0	0	0	0	0	0	1	1	1	0	0
590	1	2	1	3	0	0	0	0	0	0	0	0	0	0	0	1	1	0	0	0
591	0	3	2	3	0	0	0	0	1	0	0	1	0	0	0	1	4	0	0	0
592	1	2	1	2	0	1	0	0	0	0	0	1	0	0	0	1	1	0	0	0
593	0	2	2	2	0	0	0	0	0	0	1	1	0	0	0	1	1	1	0	0
594	1	2	1	2	0	1	0	0	0	0	0	0	0	0	0	1	1	0	1	0
595	0	2	3	2	0	0	0	0	0	0	0	0	0	0	0	1	2	0	0	0
596	1	2	1	2	0	1	0	0	0	1	0	0	0	0	0	1	1	0	0	0
597	1	2	2	2	0	0	0	1	0	0	0	0	0	0	0	1	1	0	0	0
598	0	2	2	2	0	0	0	0	0	0	0	0	0	0	0	1	1	0	0	0
599	0	2	1	3	0	0	0	0	0	0	0	0	0	0	0	1	1	0	0	0
600	1	2	2	3	0	0	0	0	0	0	0	0	0	0	0	1	1	0	0	0
601	1	2	1	2	0	0	0	0	0	1	0	0	0	0	0	1	1	0	0	0
602	1	3	1	2	1	0	0	0	0	0	0	1	0	0	0	1	1	0	0	0
603	1	2	1	1	0	0	0	1	0	0	0	0	0	0	0	1	1	0	0	0
604	0	2	2	2	0	1	0	0	0	0	1	0	0	0	0	3	3	0	0	0
605	0	2	2	3	0	0	0	0	0	0	0	0	0	0	0	1	2	0	0	0
606	1	2	2	2	0	1	0	0	0	0	0	1	0	0	0	2	1	0	0	0
607	0	2	1	2	0	0	0	0	0	0	0	0	0	0	0	2	1	0	0	0
608	0	2	1	2	0	0	0	0	0	0	0	0	0	0	0	1	1	0	0	0
609	1	2	1	3	0	1	1	0	0	0	0	0	0	0	0	1	1	0	0	0
610	0	1	1	2	0	1	1	0	0	0	1	0	0	0	0	1	1	0	0	0
611	0	3	2	2	0	0	0	0	0	0	0	0	0	0	0	1	1	0	0	0
612	1	2	1	2	0	1	0	0	0	0	0	0	0	0	0	1	1	0	0	0
613	1	2	1	3	0	0	0	0	0	0	0	1	0	0	0	1	1	0	0	0
614	1	3	1	3	0	0	0	0	0	0	0	1	0	0	0	1	1	0	1	0
615	0	2	1	2	0	1	0	0	0	0	1	0	0	0	0	1	4	0	0	0
616	1	2	1	2	0	1	0	0	0	0	0	0	0	0	0	1	1	1	0	0
617	0	2	2	2	0	0	0	0	0	0	0	0	0	0	0	3	1	0	0	0
618	0	2	1	3	0	0	0	0	0	0	0	0	0	0	0	1	1	0	0	0
619	1	3	1	2	0	1	0	0	0	0	0	0	0	0	0	2	1	0	0	0
620	1	2	1	3	0	0	0	0	0	0	0	0	0	0	0	1	1	0	0	0
621	1	2	1	2	1	1	1	0	1	0	0	1	0	0	0	1	1	0	0	0
622	1	2	2	2	1	0	0	0	0	0	0	0	0	0	0	1	1	0	0	0
623	0	4	1	2	0	1	0	1	1	1	0	0	0	0	0	1	1	0	0	0
624	0	2	1	2	0	0	0	0	0	0	1	0	0	0	0	1	4	0	0	0
625	0	2	3	2	0	0	0	0	0	0	0	1	0	0	0	1	1	0	0	0
626	0	2	1	2	0	0	0	0	0	0	1	0	0	0	0	1	1	0	0	0
627	0	2	1	2	0	0	0	0	0	0	0	0	0	0	0	1	1	0	0	0
628	0	3	2	1	0	0	0	0	0	0	0	0	0	0	0	1	1	0	0	0
629	1	2	1	2	0	0	0	0	0	0	0	0	0	0	0	1	1	0	0	0
630	1	2	1	2	0	1	0	1	0	0	1	0	0	0	0	1	1	0	0	0
631	0	2	3	2	1	1	1	0	0	0	0	1	0	0	0	1	1	0	0	0
632	1	2	2	3	0	0	0	0	0	0	0	0	0	0	0	1	1	0	0	0
633	0	2	1	2	0	0	0	0	0	0	0	1	0	0	0	1	1	0	1	0
634	1	2	1	2	1	1	1	0	1	0	0	0	0	0	0	2	1	0	0	0
635	0	2	1	1	0	0	0	0	0	0	1	0	0	0	0	1	1	0	0	0
636	0	2	2	2	0	0	1	0	0	0	0	0	0	0	0	1	2	0	0	0
637	1	2	1	2	0	0	0	0	0	0	0	0	0	0	0	1	1	0	0	0
638	0	2	2	3	0	0	0	0	0	0	0	0	0	0	0	1	1	0	1	0
639	1	2	1	3	0	0	0	1	0	0	0	1	0	0	0	1	1	0	0	0
640	1	2	1	2	0	1	1	0	0	1	0	0	0	0	0	2	1	1	1	0
641	0	3	1	3	1	0	0	0	0	0	0	1	0	0	0	1	1	0	0	0
642	1	2	1	3	0	0	0	0	0	0	0	0	0	0	0	1	1	0	1	0
643	1	2	1	2	0	0	0	0	0	0	0	0	0	0	0	1	1	0	0	0
644	1	2	1	3	0	0	0	0	0	0	0	0	0	0	0	1	1	0	1	0
645	0	2	1	2	0	0	0	1	1	0	0	0	0	0	0	1	1	0	0	0
646	1	3	1	2	0	0	0	0	0	0	1	0	0	0	0	2	1	0	0	0
647	1	4	1	3	0	0	0	1	0	0	0	1	0	0	0	1	3	0	1	0
648	0	2	2	2	0	0	0	0	0	0	0	0	0	0	0	1	1	0	0	0
649	0	2	2	2	0	0	0	0	0	0	1	1	0	0	0	1	1	0	0	0
650	1	2	1	2	0	0	0	0	0	0	0	0	0	0	0	1	1	0	0	0
651	0	2	2	3	0	0	0	0	0	0	0	0	0	0	0	1	1	0	0	0
652	0	2	2	2	0	1	0	0	1	0	0	0	0	0	0	1	1	0	0	0
653	1	2	2	3	1	1	1	0	0	0	0	1	0	0	0	1	1	1	0	0
654	1	2	1	2	0	0	0	0	0	0	0	0	0	0	0	1	1	0	0	0
655	0	2	2	3	0	0	0	0	0	0	0	0	0	0	0	1	1	0	0	0
656	1	2	3	1	0	0	0	0	0	1	0	0	0	0	0	1	4	0	0	0
657	1	2	1	2	0	1	0	0	0	0	0	1	0	0	0	1	1	0	1	0
658	0	2	1	2	0	0	0	0	0	0	1	0	0	0	0	1	1	0	0	0
659	1	4	3	2	1	0	0	0	0	0	0	0	0	0	0	1	2	0	0	0
660	1	2	1	2	0	0	0	0	0	0	0	0	0	0	1	1	1	0	0	0
661	1	2	1	2	0	1	0	0	0	0	0	0	0	0	0	1	1	0	1	0
662	1	2	2	2	1	1	0	0	0	0	0	0	0	0	0	1	1	0	0	2
663	0	2	1	2	0	1	0	1	0	0	0	0	0	0	0	1	1	0	0	2
664	0	2	2	2	0	0	0	0	0	0	1	0	0	0	0	1	1	0	0	2
665	1	3	1	1	0	0	1	1	0	0	1	0	0	0	0	1	1	0	0	2
666	1	2	1	3	0	0	0	1	0	0	0	0	0	0	0	1	1	0	1	2
667	1	2	1	2	0	0	0	0	0	0	0	0	0	0	0	1	1	0	0	2
668	1	2	1	2	0	1	0	0	0	0	1	0	0	0	0	1	1	0	0	2
669	0	2	1	2	0	0	0	0	0	0	0	0	1	0	0	1	1	0	0	2
670	1	2	1	2	0	0	0	0	0	0	0	0	0	0	0	1	1	0	0	2
671	0	2	1	3	0	0	0	0	0	0	0	0	0	0	0	1	1	0	0	2
672	1	2	1	3	1	0	0	1	1	0	0	1	0	0	0	2	1	0	0	2
673	1	2	1	2	0	0	0	0	0	0	0	0	0	0	0	1	1	0	0	2
674	1	2	1	2	0	1	0	0	0	0	0	0	0	0	0	1	1	0	0	2
675	1	3	1	2	0	0	0	0	0	0	0	1	0	0	0	1	1	0	0	2
676	1	2	2	2	0	1	0	0	0	0	1	1	0	0	0	1	1	0	0	2
677	1	3	1	3	0	0	1	0	0	0	0	0	0	0	0	1	2	0	0	2
678	0	2	1	3	0	0	0	0	0	0	0	0	0	0	0	1	1	0	0	2
679	1	2	1	3	0	0	0	0	0	0	1	0	0	0	0	2	1	0	0	2
680	1	4	2	2	0	1	0	0	0	0	0	0	0	0	0	1	1	0	0	2
681	1	2	1	3	1	0	0	0	0	0	0	1	0	0	0	1	1	0	1	2
682	0	2	2	1	0	0	0	1	0	1	1	0	0	0	0	1	1	0	0	2
683	1	2	1	2	0	1	0	0	0	0	1	0	0	0	0	1	1	0	0	2
684	0	2	1	2	0	0	0	0	0	0	0	0	1	0	0	1	1	0	0	2
685	1	2	2	2	0	0	0	0	0	0	0	0	0	0	0	1	1	0	0	2
686	1	2	1	3	0	0	0	0	0	0	1	0	0	1	0	3	1	0	0	2
687	1	3	1	2	1	1	1	1	0	0	0	0	0	0	0	1	1	0	0	2
688	1	2	2	3	0	1	0	0	1	0	0	1	0	0	1	1	1	0	1	2
689	0	2	1	3	0	0	0	0	0	0	0	0	0	0	0	1	1	0	1	2
690	1	2	1	2	0	0	0	1	0	0	1	0	0	0	0	2	1	0	0	2
691	1	2	1	2	0	0	0	0	0	0	1	0	0	0	0	1	1	1	0	2
692	0	2	1	1	0	0	0	0	0	0	0	1	0	0	0	2	1	0	0	2
693	1	2	1	1	0	0	0	1	0	0	0	0	0	0	0	1	1	0	0	2
694	0	2	2	2	0	1	0	0	0	0	0	1	0	0	0	1	1	0	0	2
695	1	2	2	1	0	0	0	0	0	0	0	0	0	0	0	3	1	0	0	2
696	0	1	1	3	0	0	0	0	0	0	0	0	0	0	0	1	1	0	0	2
697	0	2	2	2	0	1	0	0	0	0	0	1	1	0	0	1	1	1	0	2
698	1	2	2	3	0	1	0	0	1	0	0	0	0	0	0	1	1	0	0	2
699	0	3	3	3	1	0	0	0	0	0	0	1	0	0	0	3	1	0	0	2
700	1	2	1	1	0	0	0	0	0	0	0	1	0	0	0	1	1	0	0	2
701	0	2	2	2	1	0	0	0	0	0	0	0	0	0	0	1	1	0	0	2
702	1	2	2	2	0	1	0	1	0	0	0	0	0	0	0	1	1	0	1	2
703	0	2	2	1	0	0	0	0	0	0	0	0	0	0	0	1	1	0	0	2
